# Supplementary material for: Phenols content and 2-D electrophoresis protein pattern: a promising tool to monitor Posidonia meadows health state
Source: BMC Ecol. 2007 Jul 30;7:6. doi: 10.1186/1472-6785-7-6 (PMC1965461; doi:10.1186/1472-6785-7-6)
Supplement: Additional file 1 — List of the 437 protein spots identified from Posidonia rhizome. The experimental values of pI and molecular weight (MW) for every isoelectric spot were calculated with ImageMaster 2D Platinum System. The percent of each spot with respect to the total spots volume is also reported. [file 1472-6785-7-6-S1.xls]

## Sheet: Foglio1
Landmark	pI	MW (Da)	%Vol
Pos1	6.51	90627	0.3298
Pos2	7.3	87721	0.2357
Pos3	7.29	87721	0.1704
Pos4	7.28	87009	0.0283
Pos5	5.79	87009	0.1417
Pos6	7.97	86303	0.1641
Pos7	6.5	86303	0.2455
Pos8	6.88	84908	0.2863
Pos9	5.92	84908	0.1813
Pos10	5.74	84219	0.0892
Pos11	6.5	83536	0.3599
Pos12	7.3	82186	0.0858
Pos13	7.06	82186	0.4032
Pos14	7.16	81519	0.1061
Pos15	6.88	80201	0.079
Pos16	6.08	80201	0.109
Pos17	6.96	79551	0.1457
Pos18	5.85	79551	0.1115
Pos19	5.74	78905	0.2357
Pos20	6.5	77630	0.2114
Pos21	6.23	77630	0.1417
Pos22	7.06	77000	0.2536
Pos23	6.87	77000	0.156
Pos24	6.62	75673	0.2446
Pos25	6.1	78265	0.1078
Pos26	6.08	74368	0.0892
Pos27	5.62	74368	0.2093
Pos28	7.39	73086	0.065
Pos29	6.84	71826	0.0373
Pos30	6.21	71826	0.1813
Pos31	6.74	70588	0.0845
Pos32	8.36	68175	0.0724
Pos33	7.21	68175	0.0237
Pos34	7.07	68175	0.3412
Pos35	6.96	68175	0.3761
Pos36	6.38	68175	0.1276
Pos37	8.18	67000	0.3595
Pos38	7.23	67000	0.1386
Pos39	5.7	69371	0.1308
Pos40	8.07	66434	0.2888
Pos41	6.87	66434	0.2271
Pos42	6.7	66434	0.0771
Pos43	7.25	65873	0.0502
Pos44	7.22	65873	0.0858
Pos45	6.62	65873	0.0471
Pos46	7.95	65316	0.0237
Pos47	7.3	65316	0.0934
Pos48	7.26	65316	0.1187
Pos49	6.06	65316	0.0667
Pos50	5.5	65316	0.7028
Pos51	7.28	64764	0.2727
Pos52	7.21	64764	0.0606
Pos53	5.93	64764	0.2477
Pos54	5.74	64217	0.3089
Pos55	5.58	64217	0.4017
Pos56	7.84	63674	0.0609
Pos57	7.81	63136	0.1236
Pos58	7.71	63136	0.0354
Pos59	7.61	63136	0.0351
Pos60	7.52	63136	0.165
Pos61	7.24	63674	0.215
Pos62	6.87	63136	0.0315
Pos63	7.41	62603	0.1078
Pos64	7.32	62603	0.0696
Pos65	7.27	61549	0.0524
Pos66	7.17	62603	0.0641
Pos67	7.07	62603	0.1864
Pos68	6.98	62603	0.2249
Pos69	6.47	62074	0.0607
Pos70	7.3	60514	0.0891
Pos71	5.83	60514	0.1746
Pos72	7.77	60002	0.0546
Pos73	7.14	60002	0.1067
Pos74	6.83	60002	0.0633
Pos75	6.72	60002	0.1242
Pos76	6.1	60002	0.065
Pos77	7.2	59495	0.0309
Pos78	6.59	59495	0.16
Pos79	6.47	59495	0.1021
Pos80	6.22	61029	0.3517
Pos81	6.01	61029	0.2116
Pos82	7.62	58993	0.146
Pos83	7.22	58993	0.0683
Pos84	7.76	58000	0.0687
Pos85	7.35	58000	0.0488
Pos86	7.24	58000	0.0393
Pos87	7	58000	0.0158
Pos88	6.93	58000	0.1428
Pos89	7.3	57587	0.039
Pos90	7.28	57587	0.0992
Pos91	6.76	57587	0.0524
Pos92	5.97	57587	0.2865
Pos93	5.78	57178	0.0843
Pos94	5.55	57178	0.2773
Pos95	7.07	56771	0.2383
Pos96	7.46	56367	0.0453
Pos97	6.52	56367	0.3595
Pos98	6.35	56367	0.2779
Pos99	6.22	56367	0.2889
Pos100	6.1	56367	0.0503
Pos101	7.64	55568	0.218
Pos102	7.31	55966	0.0553
Pos103	7.25	55966	0.2888
Pos104	7.21	55966	0.0771
Pos105	6.98	55568	0.2052
Pos106	6.84	55568	0.0502
Pos107	6.7	55568	0.026
Pos108	5.64	55568	0.235
Pos109	7.19	55173	0.0373
Pos110	6.61	55173	0.2508
Pos111	6.01	55173	0.0443
Pos112	5.42	55173	0.0901
Pos113	6.5	54391	0.0915
Pos114	6.1	54391	0.1704
Pos115	6.26	54004	0.0804
Pos116	7.79	53620	0.0459
Pos117	7.36	53239	0.0702
Pos118	7.3	53239	0.0381
Pos119	7.29	53239	0.1281
Pos120	6.89	53239	0.0581
Pos121	7.56	52860	0.1997
Pos122	7.44	52860	0.2249
Pos123	7.24	52860	0.2308
Pos124	7.22	52484	0.0712
Pos125	7.2	52111	0.2638
Pos126	7.14	52484	0.265
Pos127	7.07	52111	0.2627
Pos128	7	52111	0.3211
Pos129	6.76	52484	0.1503
Pos130	6.69	52111	0.0354
Pos131	6.62	52111	0.0611
Pos132	6.55	52484	0.0837
Pos133	6.42	52111	0.0219
Pos134	6.22	52111	0.1447
Pos135	6.06	52111	0.354
Pos136	5.5	52484	0.0667
Pos137	8.49	51006	1.136
Pos138	6.94	51006	0.4735
Pos139	6.83	51740	0.0712
Pos140	8.1	50644	0.2007
Pos141	5.81	50644	0.866
Pos142	5.68	51372	0.0423
Pos143	5.57	51372	0.2971
Pos144	8.21	50283	0.1981
Pos145	8.66	49926	0.5898
Pos146	8.36	49926	0.0592
Pos147	7.24	49926	0.0524
Pos148	6.54	49926	0.1552
Pos149	6.23	49926	0.0891
Pos150	7.21	49571	0.1839
Pos151	6.1	49571	0.0371
Pos152	7.3	48520	0.1261
Pos153	7.27	49218	0.1242
Pos154	7.1	48868	0.2826
Pos155	6.89	49218	0.0916
Pos156	6.02	49218	0.056
Pos157	5.93	49218	0.1656
Pos158	7.39	48175	0.0262
Pos159	7.86	47833	0.0309
Pos160	8.51	47154	0.4721
Pos161	8.27	47492	0.1021
Pos162	8.1	47154	0.1894
Pos163	8.02	47492	0.0713
Pos164	7.29	47154	0.1497
Pos165	7.27	47154	0.0387
Pos166	7.21	47154	0.1668
Pos167	6.73	47492	0.0337
Pos168	6.63	47154	0.0679
Pos169	6.4	47492	0.1141
Pos170	6.14	47154	0.0555
Pos171	7.07	46819	0.0933
Pos172	6.91	46819	0.034
Pos173	6.51	46819	0.0099
Pos174	6.26	46819	0.0613
Pos175	6.06	46819	0.0856
Pos176	7.24	46155	0.3175
Pos177	6.79	46155	0.0524
Pos178	5.84	46155	0.2773
Pos179	7.26	45827	0.1167
Pos180	6.33	45827	0.1657
Pos181	7.49	45501	0.0503
Pos182	7.3	45501	0.0843
Pos183	7.22	45501	0.039
Pos184	7.7	45177	0.2889
Pos185	5.43	45177	0.0934
Pos186	6.54	44856	0.0308
Pos187	8.45	44537	0.1237
Pos188	7.21	44537	0.0709
Pos189	8.07	43593	0.1092
Pos190	7.29	43593	0.0708
Pos191	6.81	43593	0.0736
Pos192	6.73	43593	0.0384
Pos193	6.48	43593	0.0228
Pos194	6.09	43593	0.0644
Pos195	6.23	43283	0.1778
Pos196	7.42	42975	0.1323
Pos197	7.21	42975	0.1237
Pos198	6.17	42975	0.1429
Pos199	7.76	42670	0.0883
Pos200	7.56	42670	0.2759
Pos201	5.95	42670	1.2298
Pos202	8.3	43906	0.2779
Pos203	7.99	42366	0.0443
Pos204	7.83	42366	0.0288
Pos205	7.28	42366	0.1082
Pos206	7.25	42366	0.13
Pos207	7.04	42366	0.0791
Pos208	6.88	42366	0.1704
Pos209	6.76	42366	0.0591
Pos210	6.62	43906	0.0512
Pos211	5.71	43906	2.0335
Pos212	8.4	42065	0.1605
Pos213	7.17	42065	0.6622
Pos214	7.22	41766	0.1774
Pos215	6.55	41766	0.075
Pos216	7.42	41174	0.265
Pos217	7.55	40881	0.2638
Pos218	6.77	40881	0.1302
Pos219	6.06	40881	0.0538
Pos220	6.94	40590	0.359
Pos221	7.28	40301	0.4269
Pos222	7.24	40301	0.1929
Pos223	6.68	40015	1.3072
Pos224	6.54	39730	0.2577
Pos225	6.3	39730	0.1023
Pos226	5.48	39730	0.0856
Pos227	5.84	39447	0.0954
Pos228	7.22	39167	0.0609
Pos229	6.83	39167	0.6941
Pos230	6.61	39167	0.2337
Pos231	5.96	39167	0.1276
Pos232	8.06	38888	0.1233
Pos233	7.1	38888	0.2998
Pos234	6.1	38888	0.2627
Pos235	7.2	38612	0.0749
Pos236	6.96	38612	0.2308
Pos237	7.61	38064	0.333
Pos238	7.44	38064	0.2819
Pos239	7.25	38337	0.3849
Pos240	6.47	38064	0.3774
Pos241	7.81	37794	0.3079
Pos242	7.29	37794	0.2221
Pos243	6.73	37794	0.1789
Pos244	7.21	37525	0.1119
Pos245	6.25	37525	0.0544
Pos246	5.68	37525	1.8182
Pos247	5.5	36993	0.3615
Pos248	8.48	36730	0.4828
Pos249	7.82	35951	0.5898
Pos250	7.27	35951	0.0294
Pos251	7.25	35696	0.0831
Pos252	7.22	35696	0.2007
Pos253	6.72	35696	0.1552
Pos254	6.58	35696	0.2242
Pos255	6.48	35951	0.1403
Pos256	6.23	35696	0.3173
Pos257	7.01	35442	0.6714
Pos258	6	35442	0.5279
Pos259	5.85	35442	0.133
Pos260	5.23	35442	0.1568
Pos261	6.14	35190	0.2514
Pos262	5.59	34939	0.1198
Pos263	7.56	34444	0.2289
Pos264	7.41	34199	0.1094
Pos265	7.29	34199	0.0916
Pos266	7.27	34199	0.0233
Pos267	6.71	33956	0.869
Pos268	6.14	33956	0.626
Pos269	5.29	33956	0.1406
Pos270	6.51	33714	0.2298
Pos271	7.21	33236	0.0098
Pos272	7.18	33236	0.4319
Pos273	6.29	33236	0.6386
Pos274	5.5	33236	0.1085
Pos275	8.42	33000	0.8927
Pos276	7.37	32853	0.2763
Pos277	7.29	32853	0.0855
Pos278	7.08	32853	0.4772
Pos279	5.93	32707	0.3509
Pos280	6.55	32561	0.1166
Pos281	6.09	32561	0.3279
Pos282	6.26	32417	0.7092
Pos283	6.17	32417	0.0188
Pos284	7	32272	0.4721
Pos285	5.32	32272	0.2653
Pos286	7.18	32129	0.1388
Pos287	6.43	32129	0.1167
Pos288	5.24	31986	0.2922
Pos289	6.66	31702	0.3368
Pos291	7.86	31561	0.0709
Pos293	7.23	31420	0.3619
Pos294	5.43	31420	0.0825
Pos295	6.74	31281	0.1471
Pos296	6.51	31003	0.1167
Pos297	7.56	30728	0.2205
Pos298	6.22	30591	0.0571
Pos299	5.54	30319	0.73
Pos300	7.45	30050	0.1954
Pos301	7.28	29916	0.2756
Pos302	6.98	29916	0.0535
Pos303	6.8	29916	0.0404
Pos304	6.62	29916	0.9309
Pos305	5.43	29916	0.1106
Pos306	6.71	29783	0.0351
Pos307	6.23	29783	0.2407
Pos308	6.89	29651	0.2616
Pos309	5.26	29651	0.0503
Pos310	7.25	29519	0.0386
Pos311	5.7	29519	0.8583
Pos312	7.01	29387	0.0651
Pos313	7.2	29257	0.0384
Pos314	7.37	28997	0.1238
Pos315	6.74	28997	0.1774
Pos316	6.59	28997	0.0591
Pos317	5.59	28997	0.1845
Pos318	7.22	28868	0.1564
Pos319	7.48	28739	0.2407
Pos320	6.82	28739	0.3129
Pos321	7.26	28612	0.2019
Pos322	6.16	28612	0.0554
Pos323	7.71	28484	0.5202
Pos324	7.21	28358	0.0869
Pos325	7.11	28358	0.1834
Pos326	5.53	28358	0.6061
Pos327	5.84	28231	0.2523
Pos328	5.7	28106	0.1323
Pos329	7.45	27981	0.0552
Pos330	7.3	27981	0.172
Pos331	6.63	27981	0.0244
Pos332	6.78	27856	0.148
Pos333	5.55	27364	0.1833
Pos334	7.86	27121	0.3856
Pos335	7.71	27121	0.1297
Pos336	8.08	27242	0.5984
Pos337	7.34	27000	0.2317
Pos338	7.21	27000	0.5265
Pos339	6.5	26760	0.4502
Pos340	6.13	26641	0.5522
Pos341	6.64	26523	0.0651
Pos342	5.7	26523	0.075
Pos343	7.27	26405	0.0294
Pos344	6.81	26405	1.6926
Pos345	6.29	26405	0.0869
Pos346	7.74	26170	1.2289
Pos347	5.96	26170	1.4249
Pos348	8	26054	0.2018
Pos349	5.81	26054	0.1413
Pos350	5.46	26054	0.0839
Pos351	7.31	25938	0.1119
Pos352	6.54	25823	0.0855
Pos353	7.74	25366	0.8688
Pos354	7.01	25366	0.4898
Pos355	6.91	25366	0.1702
Pos356	5.81	25141	0.4098
Pos357	6.54	24807	0.3424
Pos358	7.19	24807	2.4444
Pos359	7.11	24807	0.3608
Pos360	7.44	25029	0.4079
Pos361	6.21	25479	0.01
Pos362	6.01	24807	0.3309
Pos363	5.7	25479	0.0286
Pos364	5.5	25479	0.0903
Pos365	7.01	24260	0.0378
Pos366	7.23	24587	1.4807
Pos367	6.78	24477	0.2273
Pos368	6.33	24477	0.5596
Pos369	6.17	24477	0.0353
Pos370	5.67	24696	0.1202
Pos371	8.08	23725	0.5518
Pos372	7.21	23831	0.7854
Pos373	5.91	23514	0.5574
Pos374	8.3	23410	0.1789
Pos375	7.55	23410	0.1084
Pos376	5.53	23305	0.2309
Pos377	6.74	23202	0.333
Pos378	6.91	22893	0.4237
Pos379	5.72	22589	0.3615
Pos380	5.88	22489	0.1877
Pos381	7.07	20847	0.1235
Pos382	5.45	20297	0.0417
Pos383	7.07	19761	0.1132
Pos384	6.57	19585	0.2286
Pos385	7.41	18983	0.1841
Pos386	6.6	18983	0.2214
Pos387	7.25	19068	0.1343
Pos388	7.27	18648	0.6184
Pos389	7.08	18648	0.0831
Pos391	5.57	18400	0.1615
Pos392	7.87	18334	0.2361
Pos393	6.58	18318	0.4872
Pos394	5.53	18301	0.2177
Pos395	6.23	18269	0.4947
Pos396	5.88	18269	0.1593
Pos397	8.1	18236	0.6767
Pos398	6.12	18154	0.2309
Pos399	7.81	18122	0.2887
Pos400	6.58	18122	0.0337
Pos401	7.43	18089	0.2804
Pos402	7.21	18138	0.291
Pos403	6.83	18106	1.3756
Pos404	5.93	18138	0.4101
Pos405	5.23	18073	1.1887
Pos406	8.55	18057	0.29
Pos407	8.19	17992	0.2806
Pos408	6.53	17976	0.2558
Pos409	6.61	17912	0.1534
Pos410	5.11	17670	2.5584
Pos411	7.71	17221	0.0751
Pos412	6.35	17531	0.0403
Pos413	6.79	95563	0.0597
Pos414	6.72	93988	0.1059
Pos415	5.5	35219	1.0546
Pos416	8.26	28673	0.1101
Pos417	5.39	26963	0.1074
Pos418	5.5	27082	0.2175
Pos419	6.71	25467	0.0915
Pos420	7.19	26845	0.1028
Pos421	7.25	24159	0.5745
Pos422	7.27	24804	0.0878
Pos423	5.22	17935	0.1186
Pos424	5.23	13306	0.1766
Pos425	8.64	32568	0.1394
Pos426	6.4	29568	0.0866
Pos427	6.53	29439	0.062
Pos428	6.43	25355	0.1649
Pos429	7.24	82977	0.1001
Pos430	7.28	50556	0.0587
Pos431	7.37	39825	0.0803
Pos432	6.79	49115	0.0488
Pos433	7.29	40993	0.0825
Pos434	7.11	43750	0.2584
Pos435	6.97	43434	0.1359
Pos436	7.07	40114	0.0373
Pos437	6.67	32142	0.1025
Pos438	5.5	28926	0.1343
Pos439	5.86	29568	0.1622
Pos440	6.29	42811	0.0873
